# Supplementary material for: Antifungal Activity and Biocontrol Potential of Simplicillium lamellicola JC-1 against Multiple Fungal Pathogens of Oilseed Rape
Source: J Fungi (Basel). 2022 Dec 30;9(1):57. doi: 10.3390/jof9010057 (PMC9860836; doi:10.3390/jof9010057)
Supplement: Supplementary file 1 [file jof-09-00057-s001.zip]

Archive with 1 entries (1 files):
- jof-2118370-supplementary.pdf
